# Supplementary material for: Understanding the Effect of Deposition Technique on the Structure–Property Relationship of Polyaniline Thin Films Applied in Potentiometric pH Sensor
Source: Polymers (Basel). 2023 Aug 18;15(16):3450. doi: 10.3390/polym15163450 (PMC10459526; doi:10.3390/polym15163450)
Supplement: Supplementary file 1 [file polymers-15-03450-s001.zip]

Archive with 1 entries (1 files):
- polymers-2500956-supplementary.pdf
